# Supplementary material for: Inverse Probability of Treatment Weighting in 5-Year Quality-of-Life Comparison among Three Surgical Procedures for Hepatocellular Carcinoma
Source: Cancers (Basel). 2022 Dec 30;15(1):252. doi: 10.3390/cancers15010252 (PMC9818414; doi:10.3390/cancers15010252)
Supplement: Supplementary file 1 [file cancers-15-00252-s001.zip]

Archive with 1 entries (1 files):
- cancers-2096974-supplementary.pdf
